# Supplementary material for: A BET family protein degrader provokes senolysis by targeting NHEJ and autophagy in senescent cells
Source: Nat Commun. 2020 Apr 22;11:1935. doi: 10.1038/s41467-020-15719-6 (PMC7176673; doi:10.1038/s41467-020-15719-6)
Supplement: Supplementary file 4 — Source Data [file 41467_2020_15719_MOESM4_ESM.xlsx]

## Sheet: Figure1
	ARV825
Fig 1.b	Relative cell number
		nM	Control					Replicative Senescence					Doxorubicin
	days		0	1	2	3	4	0	1	2	3	4	0	1	2	3	4
		0	1.17857	1.71429	2.92857	*	*	0.975	1.05	0.975	0.975	1.05	1	0.888889	0.833333	0.833333	0.833333
			0.857143	1.57143	2.53571	*	*	0.975	0.9	1.05	1.05	1.05	1	1	0.944444	0.833333	0.888889
			0.964286	1.71429	2.96429	*	*	1.05	0.975	0.9	1.125	1.125	1	0.944444	0.944444	1	1.05556
		5	0.9375	1.725	2.6625	*	*	0.847826	0.847826	0.913043	0.456522	0.391304	1.16327	0.857143	0.673469	0.55102	0.428571
			1.0875	1.875	2.55	*	*	0.978261	0.782609	0.913043	0.521739	0.326087	0.857143	0.734694	0.734694	0.734694	0.489796
			0.975	1.575	2.625	*	*	1.17391	1.04348	0.717391	0.586957	0.521739	0.979592	0.979592	0.857143	0.612245	0.489796
		10	0.896104	1.71429	2.37662	*	*	0.954545	0.954545	0.681818	0.545455	0.204545	0.978261	0.847826	0.717391	0.456522	0.26087
			1.09091	1.83117	2.72727	*	*	0.954545	0.954545	0.613636	0.409091	0.340909	0.978261	0.782609	0.652174	0.521739	0.326087
			1.01299	1.55844	2.76623	*	*	1.09091	0.886364	0.75	0.340909	0.204545	1.04348	0.652174	0.586957	0.391304	0.326087
		25	0.9	1.5	2.325	3.4875	*	0.886364	0.954545	0.613636	0.409091	0.136364	0.923077	0.846154	0.923077	0.538462	0.307692
			0.9375	1.5375	2.5125	3.2625	*	1.15909	1.02273	0.818182	0.477273	0.340909	1.07692	0.769231	0.692308	0.384615	0.307692
			1.1625	1.7625	2.85	3.5625	*	0.954545	1.02273	0.681818	0.340909	0.272727	1	0.692308	0.923077	0.384615	0.230769
		50	1.02532	1.40506	1.86076	2.58228	3.37975	0.782609	0.913043	0.586957	0.326087	0.0652174	0.782609	0.652174	0.521739	0.326087	0.0652174
			0.987342	1.36709	1.82278	2.27848	3.26582	1.04348	1.04348	0.652174	0.26087	0.195652	1.17391	0.913043	0.847826	0.456522	0.130435
			0.987342	1.25316	1.78481	2.46835	3.60759	1.17391	1.04348	0.717391	0.326087	0.195652	1.04348	0.782609	0.652174	0.26087	0.130435
		1000	0.9	1.45714	2.01429	1.84286	2.18571	1.17073	1.02439	0.585366	0.365854	0.146341	1.02439	0.731707	0.512195	0.292683	0.146341
			1.11429	1.32857	1.8	1.75714	2.05714	1.02439	1.02439	0.512195	0.439024	0.219512	1.09756	1.02439	0.585366	0.146341	0
			0.985714	1.54286	2.31429	2.1	2.22857	0.804878	0.878049	0.512195	0.292683	0.292683	0.878049	0.658537	0.878049	0.292683	0.0731707
			*: 100% confluent
Fig 1.c
	ARV825
Fig 1.d	Relative cell number
		nM	+Vector					+HRasV12
	days		0	1	2	3	4	0	1	2	3	4
		0	0.929577	1.85915	3.76056	*	*	1.14894	0.957447	1.08511	0.957447	1.02128
			1.01408	1.90141	3.29577	*	*	0.893617	1.08511	1.08511	1.02128	1.08511
			1.05634	2.49296	3.50704	*	*	0.957447	1.08511	0.829787	1.02128	1.08511
		5	0.962963	1.88889	3.44444	*	*	1.10204	0.673469	0.734694	0.612245	0.55102
			1.07407	1.81481	3.03704	*	*	1.04082	0.734694	0.55102	0.55102	0.428571
			0.962963	1.92593	3.59259	*	*	0.857143	0.857143	0.489796	0.428571	0.367347
		10	0.972973	1.90541	3.32432	*	*	1.2	0.733333	0.533333	0.4	0.266667
			1.05405	1.7027	3.48649	*	*	0.933333	0.666667	0.533333	0.333333	0.266667
			0.972973	2.10811	2.95946	*	*	0.866667	0.6	0.6	0.466667	0.333333
		25	0.923077	1.65385	2.96154	*	*	1.15909	0.818182	0.545455	0.409091	0.340909
			0.961538	1.73077	2.80769	*	*	0.954545	0.613636	0.681818	0.409091	0.204545
			1.11538	1.80769	3.26923	*	*	0.886364	0.818182	0.545455	0.409091	0.204545
		50	0.9375	1.59375	2.4375	2.90625	4.26562	0.906977	0.55814	0.488372	0.348837	0.139535
			0.984375	1.45312	2.20312	3.51562	4.03125	0.976744	0.906977	0.55814	0.55814	0.348837
			1.07812	1.45312	2.34375	3.65625	4.54688	1.11628	0.697674	0.627907	0.348837	0.139535
		1000	0.895522	1.38806	2.28358	2.59701	2.86567	0.923077	0.538462	0.538462	0.307692	0.153846
			1.02985	1.52239	2.01493	2.50746	3.04478	1	0.615385	0.538462	0.384615	0.230769
			1.07463	1.43284	2.19403	2.8209	3.08955	1.07692	0.923077	0.461538	0.307692	0.0769231
			*: 100% confluent
Fig 1.e

## Sheet: Figure2
Fig 2.b	Tumor number
		+Vehicle			+ARV825
		1~3mm	3~6mm	6mm>	1~3mm	3~6mm	6mm>
	1	0	1	2	2	0	0
	2	1	1	0	1	0	0
	3	2	2	0	1	0	0
	4	2	3	0	6	1	0
	5	2	0	1	1	0	0
	6	2	5	1	1	0	0
	7	6	6	6	4	1	0
	8	8	5	2	2	0	0
	9	4	3	1	1	0	0
	10	0	3	0	0	0	0		two-tailed t test
	11	2	0	0	2	0	1		p<0.0001
	12	2	3	1	2	0	0
	13	3	0	1	0	0	0
	14	0	0	0	4	0	0
	15	4	3	3	3	0	1
	16	0	0	0	3	1	0
	17	6	1	1
	18	6	6	4
	19	9	5	4
	20	5	0	1
Fig 2.c	Positive cell number (SMA+, p21+)								Positive cell number (SMA+, GROα+)								Positive cell number (SMA+, IL-6+)
	+ND		+Vehicle		'+ARV825				+ND		+Vehicle		'+ARV825				+ND		+Vehicle		'+ARV825
	SMA+	SMA+, p21+	SMA+	SMA+, p21+	SMA+	SMA+, p21+			SMA+	SMA+, GROa+	SMA+	SMA+, GROa+	SMA+	SMA+, GROa+			SMA+	SMA+, IL-6+	SMA+	SMA+, IL-6+	SMA+	SMA+, IL-6+
	1	0	7	3	18	2			2	0	6	1	7	3			3	0	16	4	13	1
	1	0	8	1	22	3			8	0	7	2	12	3			1	0	10	1	12	0
	2	0	18	4	8	3			9	0	7	1	15	1			9	0	12	3	22	1
	1	0	11	2	6	0			5	0	15	4	15	1			11	0	20	4	10	2
	2	0	15	6	9	2			4	0	4	1	7	2			3	0	23	5	18	1
	2	0	12	3	7	0			1	0	16	4	26	5			7	0	24	4	10	0
	1	0	14	5	20	1			3	0	15	4	13	1			5	0	11	3	10	0
	2	0	8	3	7	0			8	0	5	1	14	3			3	0	13	1	6	0
	2	0	5	1	5	0			2	0	6	2	10	1			3	0	6	2	7	1
	1	0	10	2	10	3			7	0	13	3	6	1			5	0	10	1	14	1
	8	0	9	3	5	1			2	0	3	2	11	1			14	0	15	2	13	0
	13	0	26	10	7	2			4	0	11	3	19	1			8	0	18	6	10	1
	11	0	7	2	10	1			10	0	10	2	9	2			6	0	20	3	9	0
	16	0	9	4	11	1			10	0	11	3	12	1			15	0	12	2	12	0
	15	0	8	3	18	1			14	0	8	2	15	0			13	0	10	3	11	0
	13	0	17	3	11	2			9	0	11	3	11	0			8	0	21	4	8	1
	10	0	16	2	9	2			4	0	5	2	16	1			4	0	14	5	15	0
	14	0	26	6	10	4			4	0	13	5	12	1			3	0	15	1	14	1
	1	0	9	3	8	1			4	0	5	3	9	0			2	0	18	2	9	1
	2	0	7	2	9	1			2	0	9	6	19	2			6	0	21	2	14	2
	1	0	16	5	11	1			4	0	8	3	10	1			7	0	8	2	12	0
	1	0	22	5	14	1			1	0	8	2	8	1			4	0	20	2	2	0
	1	0	7	2	7	1			3	0	8	3	12	3			3	0	10	2	10	0
	2	0	8	3	10	4			1	0	13	6	8	1			3	0	12	1	13	0
	1	0	9	3	5	0			3	0	14	6	7	2			4	0	15	5	8	0
	3	0	14	5	19	3			1	0	13	5	8	3			7	0	13	1	18	1
	2	0	16	5	18	4			2	0	10	3	13	2			3	0	28	3	16	0
	1	0	9	2	10	0			15	0	3	1	14	0			15	0	7	2	13	0
	11	0	12	3	12	2			1	0	6	2	14	1			3	0	22	3	8	1
	9	0			10	0			13	0	5	2	13	0			8	0	16	5
	10	0			13	3			9	0	8	5	9	2			14	0
	8	0			12	3			6	0	10	4	11	1			9	0
	5	0							14	0							2	0
	18	0							7	0							6	0
	4	0							11	0							7	0
	6	0							2	0							5	0
	5	0							3	0							1	0
	13	0							1	0							4	0
	2	0							2	0							1	0
	4	0							1	0							4	0
	6	0							4	0							5	0
	4	0							1	0							2	0
	5	0							6	0							14	0
	2	0							6	0							10	0
	1	0							3	0							6	0
	1	0							11	0							12	0
	1	0							9	0							13	0
	1	0							9	0							3	0
	9	0							14	0							16	0
	10	0							6	0
	3	0							4	0											One-way ANOVA
	11	0							7	0											Holm-Sidak's multiple
	12	0							17	0											p<0.0001
	8	0
	11	0											One-way ANOVA
	5	0											Holm-Sidak's multiple
	6	0											p<0.0001
	8	0
				One-way ANOVA
				Holm-Sidak's multiple
				p<0.0001

## Sheet: Figure3
	ARV825
Fig3.a	Relative cell number
		nM	Control					+DXR
	days		0	1	2	3	4	0	1	2	3	4
		0	0.986577	2.63758	4.42953	*	*	0.913043	0.913043	0.978261	0.782609	0.717391
			0.845638	3.30201	4.95302	*	*	0.978261	1.04348	1.04348	0.978261	0.652174
			1.16779	3.08054	4.79195	*	*	1.1087	0.978261	1.04348	0.847826	0.847826
		10	0.993865	2.72393	4.43558	*	*	1	1	0.833333	0.416667	0.166667
			0.97546	2.9816	3.90184	*	*	1	1.16667	0.666667	0.75	0.583333
			1.03067	2.46626	4.21472	*	*	1	0.833333	0.833333	0.583333	0.333333
			*: 100% confluent
Fig 3.b
Fig3.d	Tumor volume (mm3)
	days	Control, +Vehicle							Control, +ARV825									+DXR, +Vehicle							+DXR, +ARV825
		1	2	3	4	5	6	7	1	2	3	4	5	6	7	8	9	1	2	3	4	5	6	7	1	2	3	4	5	6	7	8
	0	43.668	18.721	26.85	32.7286	18.005	20.45	4.4715	14.494	8.6881	3.2569	19.2962	18.054	15.306	38.562	41.896	16.215	7.6186	15.6	38.309	3.0371	5.7562	11.976	24.278	9.5874	20.819	2.4444	15.502	30.131	14.049	17.117	39.401
	2	243.56	479.33	552.88	1150.55	576.36	1287.2	291.11	694.97	387.76	260.48	575.522	854.21	603.04	776.23	1603.3	477.44	337.85	963.24	498.8	140.78	441.57	729.79	380.89	235.15	1250	101.695	666.18	531.91	625.42	158.44	452.15
	4	532.98	1247.1	3521.2	2906.4	1345.3	3191.9	533.69	1914.4	981.16	687.97	1491.55	2735.6	1478.2	2855.3	3636.1	833.05	1200.1	1944.4	1274.1	782.86	1923.2	1746	822.67	532.21	492.35	472.423	548.16	763.19	1276	470.99	2179.8
	6	600.71	2238	5882.7	5688.92	2524.3	6028.2	1151.4	2997.5	1400.5	2020.7	2265.96	2230.2	2833.1	5363.7	4407.9	1311.4	2674.5	3232.1	2289.1	1518.5	3415.6	2669.7	1382.8	933.88	784.93	1196.82	755.08	1166.9	1767.1	852	1536.8		Kruskal-Wallis test
																																		Dunn's post hoc test
																																		p=0.0333
Fig3.e	p21					53BP1					γH2AX					Cleaved caspase-3					LC3B
	Control		+DXR			Control		+DXR			Control		+DXR			Control		+DXR			Control		+DXR
	+Vehicle	+ARV825	+Vehicle	+ARV825		+Vehicle	+ARV825	+Vehicle	+ARV825		+Vehicle	+ARV825	+Vehicle	+ARV825		+Vehicle	+ARV825	+Vehicle	+ARV825		+Vehicle	+ARV825	+Vehicle	+ARV825
	2.04061	2.6802	22.2335	0.121827		2.66776	0.558511	6.11907	0.114157		0.20202	0.822511	7.33045	10.938		1.38294	1.38838	2.91289	6.99093		0.945999	0.558402	1.10892	6.58521
	0.0304569	7.49239	24.7919	0.456853		0.304419	0.159984	11.4133	1.17062		0	0	3.67965	6.89755		1.49365	0.796733	1.5245	5.28131		0.25358	0.935488	2.29011	11.1904
	0.274112	1.43147	17.3604	0.395939		1.78273	0.38748	12.599	0.284779		0	0.505051	3.1746	57.6335		1.01815	0.936479	1.60617	3.22323		0.685849	0.245697	0.310078	3.70122
	0.152284	1.24873	8.31472	5.48223		0.467267	0.300737	21.7913	2.75777		0.923521	0.12987	3.52092	50.2742		0.428312	1.62432	1.68966	3.23593		0.733149	0.178689	1.599	10.0985
	1.3401	0.426396	22.8731	4.50761		0.222586	0.238134	16.9595	1.29951		0.1443	0.12987	2.26551	7.01299		1.08167	0.818512	1.1216	7.25953		1.46498	0	1.32309	9.82263
	2.16244	0.822335	17.9086	3.50254		0.555237	0.424304	3.38093	2.70008		1.71717	0.779221	3.99711	10.4762		0.210526	1.29764	1.89655	10.1107		1.53725	0.164236	2.00631	7.94508
											1.77489	1.38528	1.86147	5.54113		0.337568	1.33757	1.55535	8.45554		1.15622	0.817238	1.48075	5.45263
				One-way ANOVA					One-way ANOVA		2.5974	1.93362	3.78066	6.81097		0.635209	0.404719	2.42831	7.70236		0.77388	0.289055	0.474313	1.60951
				Tukey's multiple comparisons					Tukey's multiple comparisons		1.443	0.764791	2.26551	6.55123		1.96552	2.06534	1.06352	4.61343		1.08133	1.73039	1.53462	0.625411
				p<0.0001					p=0.0002		1.19769	1.71717	2.38095	10.0866		1.44646	0.629764	1.3049	5.0127		1.36776	0.529497	1.05768	1.56353
												One-way ANOVA		One-way ANOVA					One-way ANOVA				One-way ANOVA
												Tukey's multiple comparisons		Tukey's multiple comparisons					Tukey's multiple comparisons				Tukey's multiple comparisons
												p<0.0001		p=0.0168					p<0.0001				p<0.0001

## Sheet: Figure4
Fig4.b	Positive number (γH2AX)							Positive number (53BP1)
	Control		Replicative senescence		+DXR			Control		Replicative senescence		+DXR
		ARV825		ARV825		ARV825			ARV825		ARV825		ARV825
	1	4	7	21	1	13		4	2	4	0	4	2
	5	5	4	6	5	8		3	2	4	4	3	2
	1	5	5	19	9	7		2	2	6	0	4	0
	2	3	9	11	2	9		2	1	3	2	3	2
	3	2	3	6	13	2		3	2	3	0	5	0
	2	6	7	15	9	3		4	1	2	1	8	3
	1	3	3	12	9	7		2	2	7	2	6	2
	1	7	7	8	3	6		2	2	6	1	5	1
	3	2	5	6	2	12		3	1	5	0	2	2
	5	1	6	15	1	6		1	2	4	4	4	1
	4	4	5	13	2	14		3	5	2	0	5	1
	4	3	6	9	6	12		2	1	2	2	4	1
	4	1	4	29	16	11		3	1	4	0	3	2
	5	4	3	20	8	9		2	1	10	2	3	3
	5	1	3	8	18	10		1	3	8	6	4	2
	2	3	4	18	2	6		2	2	2	2	2	4
	1	7	5	10	9	7		2	3	5	0	3	2
	2	1	2	8	8	9		3	1	3	1	5	0
	3	5	7	16	2	8		4	3	2	4	4	0
	2	3	4	14	5	8		2	2	15	0	3	1
	3	2	3	13	9	7		3	3	4	4	4	1
	2	1	5	22	8	9		3	0	6	3	3	0
	7	4	7	13	5	10		4	4	2	1	4	2
	3	2	4	9	2	8		2	3	4	1	3	3
	1	2	5	14	2	11		2	2	7	6	6	0
	3	1	5	7	2	9		1	2	4	2	3	0
	1	3	7	8	2	10		4	1	2	0	3	1
	2	3	6	9	2	8		5	5	5	2	4	2
	2	4	3	8	6	8		6	2	3	0	5	2
	1	2	4	16	3	9		3	1	2	0	5	3
	4	4	5	6	9	8		4	1	4	2	5	1
	1	1	7	7	2	6		4	3	3	0	13	4
	5	5	8	12	2	13		4	2	4	0	10	0
	3	3	4	16	7	12		6	1	6	2	8	3
	2	3	5	14	4	10		4	2	2	0	6	0
	4	5	8	20	2	18		1	3	6	4	16	0
	5	2	3	18	4	10		2	1	3	1	7	2
	1	3	4	10	4	5		3	2	5	2	5	0
	2	3	5	16	17	13		2	2	4	0	10	0
	1	1	4	20	4	10		2	1	2	0	12	0
	2	6	5	15	8	7		4	3	4	0	10	0
	3	3	6	7	5	8		3	3	3	1	9	3
	2	3	8	11	3	13		5	2	3	1	9	2
	4	2	4	21	4	9		2	2	3	1	6	1
	3	2	6	12	2	9		1	2	5	2	5	1
	2	2	4	8	8	14		2	3	2	3	7	3
	2	3	10	24	7	15		1	2	4	1	3	2
	3	4	6	29	3	7		2	2	3	0	5	2
	4	4	5	21	2	27		6	2	9	1	6	0
	3	3	7	8	3	20		3	1	2	2	6	0
	4	3	10	12	9	31		4	4	3	0	4	1
	6	3	7	14	14	18		4	2	3	1	3	3
	3	2	4	13	18	19		2	3	3	1	2	2
	5	2	3	16	9	21		2	1	3	1	3	3
	1	2	4	11	6	16		3	1	4	2	2	3
	5	3	6	9	7	7		2	0	5	0	5	3
	3	4	9	7	5	7		2	2	2	0	6	2
	4	5	3	12	8	19		4	1	3	3	3	2
	5	4	5	14	6	20		2	1	4	0	5	2
	One-way ANOVA		p<0.0001		p<0.0001			One-way ANOVA		p<0.0001		p<0.0001
	Holm-Sidak's multiple							Holm-Sidak's multiple
Fig4.c	Tail olive moment
	Control		Replicative senescence		+DXR
		ARV825		ARV825		ARV825
	13.3955	44.0427	48.2869	88.8375	58.0602	105.302
	14.665	53.8583	55.427	96.292	68.1547	104.127
	16.208	39.95	52.4795	87.6977	71.1948	101.061
	16.4957	26.1885	55.0955	121.788	62.8825	51.7955
	17.3507	50.4789	51.5358	110.725	68.1257	51.3488
	21.5614	36.4078	59.2957	143.276	80.6387	119.79
	22.0448	37.9741	61.2301	93.5416	71.6633	116.725
	26.1306	27.0795	64.9457	103.2	79.6497	85.9346
	29.8598	27.253	68.4605	96.0389	80.3731	120.567
	32.5399	43.9161	62.6857	128.193	79.1946	88.3764
	35.267	36.8078	74.6674	103.47	98.9565	136.08
	35.3414	36.9334	64.6355	123.644	86.6503	126.554
	35.547	36.0493	70.9396	120.822	98.8875	218.511
	37.4648	38.5961	81.6212	131.513	79.5309	112.013
	38.8088	39.841	65.3673	120.394	74.7404	191.139
	40.4665	40.6411	71.867	142.234	83.6199	141.892
	40.5878	37.7881	82.212	147.296	86.6234	111.359
	41.3473	35.9232	70.8612	133.937	35.4627	126.56
	41.5961	41.4082	60.5305	100.888	38.7556	121.783
	43.1455	33.1123	68.0355	153.896	58.8754	128.995
	44.634	44.4468	69.6917	140.777	54.0349	159.549
	46.448	37.8405	74.0748	148.231	39.5978	131.362
	49.5542	38.9849	73.8303	135.601	47.4212	132.171
	52.18	40.8953	81.2196	129.105	74.1756	132.342
	52.7502	90.8849	83.4181	155.206	48.6388	136.558
	53.2443	37.1016	69.6373	133.104	41.7264	139.971
	53.4429	45.0147	68.661	130.175	57.2613	142.307
	69.7646	38.8965	78.9714	129.775	43.2057	174.672
	30.2957	35.6568	75.9363	151.271	43.2462	203.405
	35.5759	43.0428	73.0092	147.311	43.8467	143.156
	33.2689	38.9979	71.5829	165.088	42.0026	166.237
	37.2066	45.8038	73.6883	138.736	61.2703	228.007
	32.1268	40.2754	78.973	158.591	56.599	209.266
	34.7528	43.4095	75.6232	152.823	55.9692	179.25
	45.3814	38.2099	80.4755	141.642	43.8384	185.355
	38.2001	38.4365	94.9808	169.263	50.6241	187.741
	38.627	43.9161	85.4346	163.255	50.637	223.045
	42.8781	43.7515	82.8361	162.529	57.9462	202.347
	38.9804	43.8543	87.8355	167.856	72.385	226.001
	39.7504	41.1187	87.2181	136.375	66.2917	208.622
	51.5899	43.7597	92.5767	177.231	68.6468	226.158
	46.4083	39.5999	77.9312	172.683	56.8512	307.046
	51.5011	36.2415	80.9147	146.303	59.8312	231.181
	72.4513	45.5691	87.3823	168.254	58.0639	308.902
	82.7705	45.4078	80.2809	168.804	54.7482	265.69
	33.4792	36.3213	100.229	202.514	62.9392	293.677
	46.3369	43.8636	88.1463	192.387	59.0598	249.836
	36.8933	37.6105	91.5045	185.571	58.3325	268.856
	37.7689	43.838	82.7813	188.678	68.5744	248.674
	33.5698	51.31	91.1889	185.161	53.3672	326.306
	34.9838	64.6221	99.7999	207.365	58.8484	296.714
		61.3692	88.7868	201.547	58.49	282.602
		45.9736	95.7275	215.626	63.6626	276.193
		59.0637	95.3916	251.102	68.4507
		51.1662	94.4946	251.777	52.8783
		47.4799	88.2293		70.0319
		60.4804	99.9951		82.2883
		62.0647	92.067		83.8121
		43.9339	94.1589		93.3153
		85.3979	97.919		91.3427
		53.4792	99.2178		113.045
		91.1537	123.038		96.5598
		51.0463			109.231
		96.3198			98.5862
		91.8492			111.862
					114.673
					125.491
			One-way ANOVA
			Holm-Sidak's multiple
			p<0.0001		p<0.0001

## Sheet: Figure5
Fig5.a
Fig5.b	Relative (to β-actin) mRNA expression 53BP1
	Control			Replicative senescence
	siControl	si53BP1_1	si53BP1_2	siControl	si53BP1_1	si53BP1_2
	1.06335	0.386731	0.264479	0.95382	0.0965726	0.123898
	0.989991	0.415573	0.251268	1.01267	0.0915659	0.119172
	0.949932	0.392671	0.241784	1.0353	0.0929745	0.114627
	two-tailed t test	p<0.0001	p<0.0001		p<0.0001	p<0.0001
Fig5.c
Fig5.d	Relative cell number
	Control			Replicative senescence
	siControl	si53BP1_1	si53BP1_2	siControl	si53BP1_1	si53BP1_2
	103.704	82.963	88.8889	83.3333	5.55556	27.7778
	106.667	103.704	94.8148	100	16.6667	33.3333
	91.8519	91.8519	97.7778	105.556	33.3333	22.2222
	97.7778	85.9259	82.963	111.111	16.6667	11.1111
			One-way ANOVA		p<0.0001	p<0.0001
			Tukey's multiple
Fig5.e	Positive number (γH2AX)
	Control			Replicative senescence
	siControl	si53BP1_1	si53BP1_2	siControl	si53BP1_1	si53BP1_2
	1	1	4	5	11	16
	1	2	2	12	8	10
	3	1	2	6	9	11
	2	2	8	12	14	15
	3	4	5	4	18	12
	2	7	4	5	10	13
	4	2	4	11	13	18
	3	1	6	7	14	12
	1	1	4	8	20	8
	1	5	7	6	20	16
	2	4	4	4	14	19
	3	5	5	8	8	11
	2	5	4	6	9	13
	2	4	5	8	9	20
	1	4	4	5	13	8
	1	6	2	9	11	10
	2	8	2	4	14	12
	1	4	1	8	10	8
	2	5	2	5	13	8
	2	4	5	6	14	21
	2	2	3	3	7	12
	2	4	4	8	18	10
	2	5	3	4	19	18
	1	3	2	8	9	14
	3	2	1	9	17	7
	2	5	1	5	9	9
	1	4	2	4	8	9
	1	3	5	7	10	29
	1	6	3	9	35	12
	2	5	4	6	8	15
	3	3	3	6	11	18
	2	2	2	4	15	12
	4	4	1	4	9	18
	2	5	7	9	12	10
	1	2	1	8	8	8
	2	6	2	6	10	25
	2	5	4	9	11	11
	3	3	1	8	12	12
	2	4	3	6	13	13
	1	6	5	9	18	14
	2	4	8	8	10	14
	2	3	4	6	16	10
	1	4	4	9	9	32
	1	1	3	9	34	10
	2	3	4	8	9	18
	2	6	3	8	11	8
	2	4	2	5	12	12
	1	3	6	7	9	28
	1	5	4	6	10	11
	2	5	3	8	20	10
	3	4	5	5	10	26
	3	5	7	5	13	10
	2	3	5	10	18	9
	2	5	5	5	8	10
	1	3	4	8	32	11
	3	3	5	6	19	29
	2	8	2	8	30	10
	2	3	6	4	27	10
	1	3	4	6	21	14
				6	16	19
			One-way ANOVA		p<0.0001	p<0.0001
			Holm-Sidak's multiple
Fig5.f	Tail olive moment
	Control			Replicative senescence
	siControl	si53BP1_1	si53BP1_2	siControl	si53BP1_1	si53BP1_2
	29.8329	22.1037	19.529	37.5149	57.7952	89.1491
	28.0424	31.1081	20.5681	34.398	42.9757	67.5351
	26.7705	30.7735	18.4426	51.0663	54.9671	85.4382
	28.233	29.4177	28.1344	40.9002	63.075	73.937
	26.9366	21.6114	21.7734	44.6995	68.5238	76.0922
	33.6393	35.2631	27.4902	39.3119	68.0254	97.3567
	25.919	34.7522	28.968	44.981	53.979	93.537
	31.2242	30.0502	30.088	49.1868	65.5354	109.941
	33.3659	35.9426	34.5074	41.1927	56.2437	90.6331
	37.9801	32.6452	32.3681	45.7278	77.272	166.937
	30.8224	28.4197	30.7255	61.9868	77.4448	111.793
	32.2308	34.7646	21.294	49.3463	114.834	118.919
	36.0088	37.1807	33.1979	42.9545	82.4577	179.603
	42.3234	29.7003	30.5447	47.2034	70.7112	96.8168
	36.0928	39.6784	28.2679	33.0931	73.7452	110.483
	37.6607	35.3458	33.4337	46.3958	78.46	103.851
	41.9242	29.9731	33.9176	62.5822	64.7336	123.79
	44.0655	29.9148	29.0897	38.2478	77.7162	102.284
	37.0818	28.7297	24.643	46.2292	77.846	105.686
	40.8186	30.3632	33.9687	44.5809	104.472	104.56
	42.1791	31.1483	33.9365	40.1192	75.7794	107.82
	36.8172	32.368	32.5447	53.5969	88.3814	115.302
	43.5017	32.7885	30.9634	37.7683	81.3528	130.863
	41.4744	41.5955	40.7402	57.1772	87.019	108.281
	46.6776	36.0221	29.7577	56.3753	88.9952	113.679
	47.2299	29.8626	38.3057	71.1629	92.427	165.752
	41.6983	41.4777	32.0369	56.3689	117.422	117.099
	44.8852	44.8583	36.5093	52.9173	79.9414	125.484
	45.221	31.1825	37.7298	71.1484	81.0659	153.593
	48.5513	30.6339	31.1428	58.5843	74.1693	118.294
	49.3544	27.9924	42.1394	57.2931	88.6672	123.235
	40.8731	38.5519	30.8807	60.8536	78.9204	115.102
	41.3864	33.1912	36.6998	67.8238	82.0132	128.64
	47.4794	34.8621	34.5563	68.3771	96.5196	141.918
	44.7872	41.6166	37.7537	70.9692	115.669	137.321
	51.9306	47.6031	41.1961	107.509	91.5923	132.108
	47.2037	35.3428	38.5437	84.2784	87.0337	122.382
	46.9528	34.426	32.602	64.3743	99.049	128.341
	49.675	32.5022	47.5489	78.4051	84.8092	128.496
	46.6051	43.0858	34.6895	71.589	94.5608	109.458
	48.4158	33.9648	34.8591	72.2337	112.874	176.232
	61.8747	48.5559	39.0043	66.1065	89.2422	149.26
	55.5194	42.1831	32.0802	76.3037	106.763	147.075
	52.2976	49.1019	39.9325	86.5499	86.5201	135.244
	55.3719	38.8198	36.3401	70.0775	93.9949	156.937
	60.9733	40.7572	38.1789	87.8882	92.5606	140.308
	59.5908	45.5719	35.1711	82.4998	125.154	157.036
	60.2468	31.28	47.3032	101.756	120.822	128.477
	58.3832	47.2732	44.6969	115.264	133.471	141.758
	67.6845	49.1948	40.4985	73.3689	94.4426	142.779
	64.7192	44.1824	49.9646	77.7929	85.2634	157.327
		41.9488	45.5245	86.1835	89.1552	128.928
		34.7632	37.9117	83.2773	96.8455	171.034
		41.8184	44.2799	104.969	125.989	187.253
		46.4032	32.1474	101.191	102.21	160.169
		41.0895	51.5497	93.795	148.597	164.152
		37.2365	38.1	111.06	115.838	152.658
		38.7601	37.5374	100.912	116.881	199.888
		48.701	41.8119	120.87	115.255	152.881
		40.6479	34.8764	116.225	126.882	157.615
		48.3463	45.4209	135.338	96.1706	179.846
		55.5099	38.6793	117.163	118.592	157.21
		52.9382	45.9463	106.741	125.473	152.431
		51.3923	46.2608	118.069	143.679	173.805
		37.3455	45.2474	118.16	134.398	159.491
		42.4133	41.3894	120.876	124.02	210.084
		45.2881	44.0449	130.023	143.027	176.577
		40.8062	42.6583		142.574	171.479
		44.608	36.5539		145.799	167.78
		44.1338	35.3158		130.369	178.149
		53.677	45.3908		163.716	186.585
		48.7494	47.5805		160.719	189.682
		52.4637	46.7196		170.044	218.879
		50.2726	47.1579		179.395	210.136
		43.4779	39.6692		164.217	206.427
		53.0896	51.7723		211.233	145.667
		47.5688	47.7455		182.721	182.337
		54.6443	46.7777		168.893	165.225
		52.8235	48.8763		178.018	214.008
		49.3465	49.849		160.599	102.919
		40.696	48.7281		209.572	198.423
		56.2854	41.077		163.466	342.024
		61.6465	42.2138		224.736	201.941
		61.7277	44.8215		176.567	261.015
		58.3147	45.6163		143.842	333.953
		43.9582	41.4249		208.282	273.141
		57.2695	50.3737		214.319	274.52
		55.9306	50.5362		238.73	301.247
		58.3426	49.7223		324.841	311.117
		57.2482	56.9435		269.441	285.677
		54.2389	53.3595		232.641	265.031
		60.3717	46.4474		302.978	133.416
		59.2523	53.9145		147.249	347.889
		54.8953	45.5786		201.64	352.29
		41.2505	54.6844		103.968
					One-way ANOVA
					Holm-Sidak's multiple
					p<0.0001	p<0.0001

## Sheet: Figure6
Fig6.a	Relative cell number
	Control					Replicative senescence
		cationic lipid	Nu7026	Nu7026	ARV825		cationic lipid	Nu7026	Nu7026	ARV825
				cationic lipid					cationic lipid
	91.0891	114.851	91.0891	99.0099	79.2079	91.4286	120	51.4286	62.8571	11.4286
	114.851	95.0495	95.0495	110.891	106.931	74.2857	108.571	74.2857	17.1429	34.2857
	95.0495	83.1683	99.0099	91.0891	99.0099	97.1429	97.1429	102.857	40	28.5714
	99.0099	79.2079	102.97	87.1287	95.0495	137.143	74.2857	97.1429	34.2857	22.8571
									One-way ANOVA
									Tukey's multiple
									p=0.0054	p=0.0008
Fig6.b	Tail olive moment
	Control					Replicative senescence
		cationic lipid	Nu7026	Nu7026	ARV825		cationic lipid	Nu7026	Nu7026	ARV825
				cationic lipid					cationic lipid
	21.6469	31.3757	19.2596	30.9669	44.0427	45.367	44.4919	50.5199	61.5409	88.8375
	20.2427	28.8728	24.931	32.4778	53.8583	42.4674	40.286	52.7132	71.8724	96.292
	20.7653	40.0382	18.8293	33.7459	39.95	44.0427	42.107	52.8606	60.4067	87.6977
	27.5931	28.4989	29.1689	32.9426	26.1885	72.4981	43.0574	57.8581	59.8023	121.788
	23.8724	60.8105	27.3791	34.1578	50.4789	56.0011	44.1941	57.9899	68.7855	110.725
	23.4091	69.1016	29.2516	33.7327	36.4078	54.7823	41.8095	68.7172	69.538	143.276
	20.0554	30.541	31.3129	34.1127	37.9741	55.8131	46.7472	64.0413	79.7565	93.5416
	24.4966	32.0363	26.171	36.4172	27.0795	54.9711	43.9716	69.5859	67.3472	103.2
	16.3023	28.7515	32.6273	33.4915	27.253	50.3777	44.7676	64.1438	63.8375	96.0389
	25.5659	40.6235	29.7775	38.0431	43.9161	57.6357	46.1869	64.4371	69.3684	128.193
	24.5845	34.0765	25.9299	34.7285	36.8078	55.1549	43.3378	62.3062	75.1083	103.47
	22.4305	33.5048	26.3443	36.973	36.9334	58.2342	47.1718	63.249	71.9259	123.644
	25.66	32.5929	36.1745	38.2157	36.0493	61.5024	44.0676	65.5588	92.4397	120.822
	26.1235	36.026	28.6125	39.3012	38.5961	57.3911	48.79	71.2631	94.3739	131.513
	26.4314	35.3558	37.7464	37.9213	39.841	56.6296	46.4085	66.8207	87.9945	120.394
	27.1948	37.9682	30.3032	41.037	40.6411	56.333	46.1584	69.8378	92.6576	142.234
	28.3173	64.2534	32.3357	37.4594	37.7881	81.2412	47.2123	60.3453	85.3037	147.296
	22.2724	34.7655	35.3175	38.3798	35.9232	95.9173	50.1758	70.9983	92.6112	133.937
	30.9574	34.1041	32.1905	36.1302	41.4082	56.8292	51.3187	71.5637	91.7341	100.888
	23.4571	33.6728	30.718	39.3276	33.1123	70.0618	49.3259	73.6269	107.144	153.896
	29.4863	34.2318	26.7687	37.2235	44.4468	59.7955	53.4939	72.7353	96.2711	140.777
	25.9322	40.421	31.2365	37.8716	37.8405	67.9365	51.2523	81.531	95.0326	148.231
	25.4075	36.4285	27.2913	39.6344	38.9849	62.5028	51.4046	83.802	108.628	135.601
	23.7034	38.8903	23.3377	40.7906	40.8953	66.6097	51.4237	85.5634	108.914	129.105
	24.8486	38.4249	29.2594	35.9692	90.8849	57.965	55.7085	85.5319	102.284	155.206
	24.5611	38.2034	28.7319	38.7586	37.1016	70.1095	54.5293	79.059	106.433	133.104
	23.0865	38.6391	31.437	37.9936	45.0147	70.7475	51.3661	80.1668	110.352	130.175
	27.3555	45.0145	31.273	37.4457	38.8965	62.9693	56.3922	86.2189	108.613	129.775
	24.6437	37.0552	28.4081	39.6278	35.6568	73.5468	56.0834	101.197	109.432	151.271
	29.5353	40.0065	30.2108	42.3428	43.0428	64.4353	52.189	82.8353	107.435	147.311
	26.1379	41.4166	32.8404	40.5041	38.9979	69.2176	54.0524	92.859	119.561	165.088
	29.7323	37.9766	32.8824	37.598	45.8038	71.1415	50.724	76.3887	108.053	138.736
	31.7962	39.4649	28.964	39.8427	40.2754	62.2133	55.1515	83.9213	108.09	158.591
	29.7548	40.2577	32.2692	38.2844	43.4095	64.865	58.1088	93.0135	121.803	152.823
	32.092	39.9485	39.364	37.7342	38.2099	74.4168	55.5147	91.8774	119.609	141.642
	26.7682	41.3107	30.0354	40.9212	38.4365	70.4908	57.3135	80.1763	111.866	169.263
	25.7861	44.0546	27.8703	42.0542	43.9161	60.1341	56.5737	84.2798	122.008	163.255
	32.207	42.4988	31.9106	42.8092	43.7515	74.6537	55.7996	97.7693	130.225	162.529
	25.5371	41.7649	34.2311	37.9493	43.8543	62.72	56.24	102.605	120.332	167.856
	29.0222	43.8793	28.4318	42.8541	41.1187	77.1668	58.1955	123.015	131.202	136.375
	27.2056	39.2063	25.3519	42.2753	43.7597	68.3033	58.5751	110.603	142.741	177.231
	26.965	43.1135	37.0543	39.9972	39.5999	73.4947	55.8992	123.67	116.928	172.683
	27.3168	41.9971	31.5407	43.5018	36.2415	81.9527	62.3487	127.69	146.59	146.303
	28.6302	43.229	31.2594	43.7265	45.5691	72.9068	61.7141	176.293	142.269	168.254
	29.0018	45.5389	30.6289	43.8394	45.4078	76.665	60.498	241.654	154.521	168.804
	25.4888	41.3241	33.3198	43.9702	36.3213	76.1871	60.7537	155.969	148.786	202.514
	21.4324	50.3356	35.0986	47.1176	43.8636	81.8195	59.1084	249.567	177.64	192.387
	28.6023	43.3286	38.4783	43.7685	37.6105	85.2213	62.9422	239.149	181.282	185.571
	25.3656	40.319	36.5074	43.8325	43.838	71.5804	63.4324	154.295	172.087	188.678
	30.7515	37.4852	30.5242	41.0568	51.31	88.3281	70.4151	253.217	192.237	185.161
	26.6614	45.9683	38.4044	41.0447	64.6221	69.6111	75.1541	205.152	324.272	207.365
	26.2075	45.1935	35.1575	43.6652	61.3692	82.6482	71.478	200.751	178.543	201.547
	25.7814	47.619	39.2987	42.8084	45.9736	78.468	73.7323		366.667	215.626
	26.2654	47.6331	37.9874	44.242	59.0637	88.3522	75.6153		311.69	251.102
	31.0011	46.9935	34.3344	43.8241	51.1662	97.1804	78.6047		302.688	251.777
	28.177	44.7647	28.2582	45.7025	47.4799	86.2005			246.351
	27.7363	47.0314	36.1501	43.8126	60.4804	82.6585			335.282
	23.7997	49.5421	31.5609	44.6377	62.0647	82.951			301.139
	29.1015	49.3284	37.0664	46.1327	43.9339	89.2933			337.922
	27.0668	51.7974	35.8568	43.0506	85.3979	89.6096			282.449
	31.9891		41.1834	46.7396	53.4792				318.998
	30.6225		41.0947	45.178	91.1537				340.476
	29.4807		42.0357	45.0417	51.0463				347.304
	35.2471		41.1277	45.7499	96.3198				242.448
	30.1907			44.7307	91.8492				330.638
	25.3487			44.2227
	30.5793			45.8694
	26.2595			43.0826
	32.4107			45.6573
	27.3725			49.9763
	31.1673			45.9734
	34.3091			48.9344
	26.7435			49.3796
	42.6347			53.0999
				52.2355
				52.331
				55.7993
								One-way ANOVA
								Holm-Sidak's multiple
								p=0.0037	p<0.0001	p<0.0001
Fig6.c	LC3B pancta /cell
	Control										Replicative senescence
			cationic lipid		Nu7026		Nu7026		ARV825				cationic lipid		Nu7026		Nu7026		ARV825
							cationic lipid										cationic lipid
	DAPI	LC3B	DAPI	LC3B	DAPI	LC3B	DAPI	LC3B	DAPI	LC3B	DAPI	LC3B	DAPI	LC3B	DAPI	LC3B	DAPI	LC3B	DAPI	LC3B
	60	4	52	0	42	95	55	4	16	4	5	0	3	1	8	16	5	228	4	164
	70	0	40	1	32	57	48	5	12	10	6	2	3	4	2	2	2	148	3	136
	20	5	96	5	57	20	65	1	17	17	8	0	2	0	4	2	5	81	2	123
					40	0			16	6	5	4	4	1	3	3	2	64	5	246
									17	6	8	21	2	3	3	5	1	64	4	192
									28	1	7	14	3	2	4	4	2	13	5	80
									15	91	8	27	2	1	5	4	3	60	2	80
									13	73	5	0	2	101	3	3	2	22	4	91
											7	15	3	0	2	6	2	88	5	143
													3	1	3	1	2	57	3	137
													3	3	3	3	2	131	3	180
													2	33	5	5	1	64	5	171
													2	28	2	6	1	14	5	96
													2	39	5	2	1	38
													3	5	6	4	7	143
													4	2	5	29	2	15
													3	3	7	49	2	17
													4	0	5	66	3	158
																	2	82
																	2	56
																	2	119
																		One-way ANOVA
																		Holm-Sidak's multiple
																		p<0.0001		p<0.0001

## Sheet: Figure7
Fig7.a	Relative cell number
	Control								Replicative senescence
					ARV825								ARV825
		Bafilomycin	QVDOHT	Bafilomycin		Bafilomycin	QVDOHT	Bafilomycin		Bafilomycin	QVDOHT	Bafilomycin		Bafilomycin	QVDOHT	Bafilomycin
				QVDOHT				QVDOHT				QVDOHT				QVDOHT
	92.7152	79.4702	90.0662	82.1192	90.0662	95.3642	74.1722	98.0132	103.125	90.625	65.625	71.875	12.5	43.75	62.5	43.75
	100.662	90.0662	98.0132	98.0132	90.0662	76.8212	95.3642	87.4172	90.625	65.625	90.625	78.125	15.625	59.375	53.125	62.5
	103.311	84.7682	103.311	92.7152	95.3642	103.311	108.609	82.1192	106.25	87.5	81.25	93.75	9.375	46.875	53.125	56.25
	103.311	98.0132	92.7152	100.662	100.662	71.5232	100.662	92.7152	100	81.25	84.375	84.375	12.5	50	50	59.375
														One-way ANOVA
														Tukey's multiple
														p<0.0001	p<0.0001	p<0.0001
Fig7.b	LC3B pancta /cell
	Control								Replicative senescence
			QVDOHT		ARV825		QVDOHT				QVDOHT		ARV825		QVDOHT
							ARV825								ARV825
	DAPI	LC3B	DAPI	LC3B	DAPI	LC3B	DAPI	LC3B	DAPI	LC3B	DAPI	LC3B	DAPI	LC3B	DAPI	LC3B
	20	9	19	37	16	20	9	36	5	0	6	23	3	330	4	207
	20	0	22	38	12	17	24	87	6	2	9	0	5	207	3	95
	11	7	23	1	17	38	40	136	8	0	7	7	4	218	6	202
			25	13	16	12	21	4	5	24	7	0	5	445	2	264
			27	13	17	6	26	21	8	48	4	111	5	461	6	249
					28	7	13	0	7	26	6	74	7	163	4	303
					15	117	12	6	6	81	6	140	3	172	7	270
					13	120	14	1	8	29	5	4	3	175	6	572
									5	0	5	0	7	359	4	190
									7	14	5	0	3	212	3	161
													4	357	6	520
													5	337	5	378
													5	174	4	260
														One-way ANOVA
														Holm-Sidak's multiple
														p<0.0001		p<0.0001
Fig7.c

## Sheet: S. Figure1
	JQ1
S.Fig 1.a	Relative cell number
		nM	Control					Replicative Senescence					Doxorubicin
	days		0	1	2	3	4	0	1	2	3	4	0	1	2	3	4
		0	1.08824	1.52941	1.79412	*	*	0.923077	1.03846	1.09615	1.15385	1.26923	1.01538	0.969231	1.01538	0.923077	0.923077
			0.882353	1.38235	1.64706	*	*	0.923077	1.09615	0.980769	0.980769	0.980769	1.01538	1.01538	0.876923	0.969231	1.06154
			1.02941	1.44118	2.14706	*	*	1.15385	1.09615	1.09615	1.09615	0.923077	0.969231	0.969231	1.01538	1.01538	1.06154
		10	0.917647	1.62353	2.61176	*	*	0.9	1.14	1.08	1.08	0.9	0.969231	1.06154	1.06154	1.06154	0.923077
			0.988235	1.90588	2.04706	*	*	0.96	0.96	1.02	0.96	1.08	1.06154	1.01538	1.06154	0.923077	0.969231
			1.09412	1.87059	2.11765	*	*	1.14	1.02	0.96	1.08	0.96	0.969231	0.969231	0.923077	0.969231	1.01538
		25	1.14286	1.64286	2	*	*	1.11111	1.05556	1.11111	1.05556	1	1.13793	1.13793	1.18966	1.03448	0.827586
			0.928571	1.89286	2.64286	*	*	1.05556	1	1	1.11111	1.05556	0.87931	0.931034	0.931034	0.931034	1.08621
			0.928571	1.71429	1.85714	*	*	0.833333	1.05556	0.888889	0.833333	0.833333	0.982759	0.982759	1.08621	0.982759	0.931034
		50	1.03448	1.86207	1.96552	*	*	1.04082	1.10204	1.16327	1.10204	0.918367	1.09524	0.952381	0.857143	0.904762	0.904762
			1	1.72414	2.17241	*	*	1.04082	0.979592	0.979592	0.918367	0.979592	1	1	0.904762	0.857143	0.857143
			0.965517	1.68966	2.31034	*	*	0.918367	0.918367	0.979592	0.979592	0.979592	0.904762	0.904762	1	0.952381	1
		500	0.876923	1.33846	2.03077	3.32308	6.73846	0.9375	0.875	0.9375	0.75	0.625	0.894737	0.947368	1.21053	0.947368	0.631579
			1.01538	1.61538	2.16923	3.73846	6.55385	1.125	0.9375	1	0.625	0.5625	1	0.894737	0.894737	0.842105	0.736842
			1.10769	1.47692	1.98462	3.50769	6.83077	0.9375	1	1.0625	0.625	0.625	1.10526	1.15789	0.947368	0.894737	0.842105
		1000	1	1.84211	2.31579	3.05263	4.10526	1	0.9375	1	0.6875	0.5625	1.14894	0.957447	0.893617	0.765957	0.638298
			0.894737	1.57895	2.05263	2.57895	3.57895	1	0.875	0.8125	0.5	0.3125	0.957447	0.829787	1.08511	0.638298	0.446809
			1.10526	1.63158	2.21053	3.36842	4.63158	1	1	0.8125	0.4375	0.3125	0.893617	0.829787	0.829787	0.893617	0.382979
			*: 100% confluent
	OTX015
S.Fig1.b	Relative cell number
		nM	Control					Replicative Senescence					Doxorubicin
	days		0	1	2	3	4	0	1	2	3	4	0	1	2	3	4
		0	1.08824	1.55882	2.14706	*	*	0.933333	1.06667	1.06667	1.06667	1	1.08333	1	1.08333	1	0.916667
			0.882353	1.73529	2.08824	*	*	1.06667	1.06667	1	1	1.06667	1	1	0.916667	1.16667	1.16667
			1.02941	1.67647	2.29412	*	*	1	1	1.13333	1	1.06667	0.916667	0.916667	0.916667	0.916667	1.08333
		10	0.917647	2.08235	2.85882	*	*	0.978261	0.978261	0.978261	1.04348	0.978261	0.891892	0.891892	0.810811	0.810811	0.810811
			0.988235	1.8	2.25882	*	*	0.978261	1.04348	0.978261	1.04348	1.1087	1.13514	1.13514	0.891892	1.05405	1.05405
			1.09412	1.87059	2.50588	*	*	1.04348	0.978261	0.978261	1.17391	1.04348	0.972973	0.972973	1.21622	1.13514	1.05405
		25	1.14286	1.82143	2.21429	*	*	0.933333	1.13333	1	1.06667	0.933333	1.02857	1.2	1.28571	1.11429	0.857143
			0.928571	1.67857	2.39286	*	*	1.06667	0.933333	1.06667	1	1.13333	1.02857	1.02857	1.02857	1.11429	0.942857
			0.928571	1.60714	2.42857	*	*	1	1	1.13333	1.06667	1	0.942857	0.942857	0.942857	1.02857	1.02857
		50	1.03448	1.62069	2.44828	*	*	0.978261	0.978261	1.04348	1.04348	1.1087	0.972973	1.05405	0.891892	1.05405	0.972973
			1	1.55172	2.17241	*	*	1.04348	1.04348	0.978261	1.1087	1.04348	0.972973	0.972973	1.13514	0.891892	1.05405
			0.965517	1.75862	2.34483	*	*	0.978261	0.978261	0.978261	0.978261	0.913043	1.05405	0.891892	1.05405	0.972973	0.891892
		500	0.931034	1.55172	2.22414	3.82759	6.67241	1.02273	0.954545	0.818182	0.681818	0.613636	1.01786	0.803571	0.535714	0.535714	0.535714
			0.982759	1.55172	1.96552	4.2931	6.82759	0.954545	0.954545	0.886364	0.613636	0.477273	0.910714	0.803571	0.75	0.589286	0.482143
			1.08621	1.34483	2.37931	4.24138	7.39655	1.02273	0.886364	0.818182	0.477273	0.340909	1.07143	0.964286	0.910714	0.75	0.696429
		1000	1.05882	1.58824	2.29412	3.58824	4.76471	1.02128	0.957447	0.765957	0.382979	0.255319	1.09091	0.927273	0.872727	0.490909	0.381818
			0.882353	1.82353	2.41176	3.05882	4.47059	0.957447	0.893617	0.702128	0.510638	0.319149	1.03636	0.709091	0.545455	0.545455	0.381818
			1.05882	1.52941	2.23529	3.23529	4.29412	1.02128	0.893617	0.638298	0.446809	0.382979	0.872727	0.763636	0.6	0.490909	0.327273
	ABT263
S.Fig1.c	Relative cell number
		nM	Control					Replicative Senescence					Doxorubicin
	days		0	1	2	3	4	0	1	2	3	4	0	1	2	3	4
		0	1.08824	1.5	2.67647	*	*	0.979592	0.979592	1.04082	1.04082	1.10204	1.02857	1.02857	0.942857	0.942857	0.857143
			0.882353	1.64706	2.88235	*	*	1.04082	1.04082	0.918367	0.979592	1.04082	1.02857	0.942857	1.2	1.2	1.2
			1.02941	1.73529	2.91176	*	*	0.979592	1.04082	0.979592	1.10204	1.04082	0.942857	1.28571	0.857143	1.02857	1.11429
		10	0.917647	1.90588	2.92941	*	*	1.02273	1.09091	1.02273	1.02273	0.954545	0.916667	1	1	1.08333	0.833333
			0.988235	1.94118	2.78824	*	*	0.954545	1.02273	1.02273	0.954545	1.15909	1.16667	0.916667	1.16667	0.916667	0.916667
			1.09412	2.04706	3.28235	*	*	1.02273	0.954545	0.954545	1.15909	1.09091	0.916667	1.08333	1.08333	0.916667	1.16667
		25	1.14286	1.92857	2.78571	*	*	1.03846	1.09615	1.09615	0.923077	1.15385	0.972973	0.891892	0.972973	0.891892	0.810811
			0.928571	1.82143	2.53571	*	*	0.923077	0.980769	1.03846	1.15385	1.03846	1.13514	1.05405	0.810811	0.810811	0.891892
			0.928571	1.75	2.71429	*	*	1.03846	0.980769	0.980769	1.03846	0.980769	0.891892	1.05405	1.13514	1.05405	0.891892
		50	1.03448	1.72414	2.48276	*	*	0.9375	1	0.9375	1	0.9375	0.972973	1.21622	1.21622	0.72973	0.72973
			1	1.72414	2.72414	*	*	1.0625	0.9375	1	0.9375	0.9375	0.972973	1.05405	0.891892	1.05405	1.05405
			0.965517	1.96552	2.86207	*	*	1	1.0625	1.0625	0.9375	1	1.05405	0.891892	0.972973	0.972973	0.891892
		500	0.987805	1.82927	2.7439	*	*	0.978261	0.913043	0.782609	0.586957	0.195652	0.727273	0.636364	0.727273	0.818182	0.363636
			0.914634	1.93902	3.03659	*	*	0.913043	0.913043	0.913043	0.521739	0.326087	1.09091	1.09091	0.727273	0.545455	0.454545
			1.09756	2.08537	2.70732	*	*	1.1087	1.04348	0.717391	0.456522	0.391304	1.18182	1	0.909091	0.636364	0.545455
		1000	0.964286	1.75	2.57143	*	*	1.02273	0.886364	0.681818	0.409091	0.272727	1.02857	0.857143	0.771429	0.428571	0.257143
			0.928571	1.92857	2.89286	*	*	1.02273	0.886364	0.75	0.409091	0.204545	0.942857	0.942857	0.685714	0.685714	0.514286
			1.10714	2.07143	3.32143	*	*	0.954545	0.886364	0.613636	0.477273	0.136364	1.02857	0.857143	0.771429	0.6	0.257143
	Dasatinib, quercetin
S.Fig1.d	Relative cell number
		nM	Control					Replicative Senescence					Doxorubicin
	days		0	1	2	3	4	0	1	2	3	4	0	1	2	3	4
		0	1.08824	1.67647	2.08824	*	*	1.0625	1	1	0.9375	1.125	1.02857	1.11429	1.2	1.11429	0.857143
			0.882353	1.55882	2.41176	*	*	1.0625	1.0625	0.9375	1	0.9375	1.02857	1.02857	1.11429	1.02857	1.2
			1.02941	1.67647	2.47059	*	*	0.875	0.9375	1.0625	1.0625	0.875	0.942857	1.02857	1.11429	1.2	1.11429
		10	0.9375	1.725	2.625	*	*	1	1	1.06667	1	0.866667	1.23529	1.23529	1.32353	1.23529	0.970588
			1.0875	2.1375	3.1875	*	*	0.933333	0.933333	1	0.933333	0.866667	0.794118	0.882353	0.794118	1.05882	0.882353
			0.975	2.025	3.075	*	*	1.06667	1.06667	1.06667	1	0.933333	0.970588	1.05882	1.05882	1.05882	0.970588
		25	1.14894	1.62766	2.52128	*	*	1.02273	1.02273	1.09091	0.954545	0.954545	1.08333	1.08333	1.25	1.16667	1.08333
			0.989362	1.7234	2.32979	*	*	1.02273	0.954545	0.954545	1.02273	1.02273	0.916667	1	0.833333	1	1
			0.861702	1.75532	2.26596	*	*	0.954545	1.09091	0.954545	1.09091	0.954545	1	1.08333	0.916667	0.916667	0.916667
		50	0.917647	1.65882	2.43529	*	*	1.0625	1	0.875	0.9375	0.8125	0.916667	1	1	1	0.833333
			0.988235	1.8	2.22353	*	*	1.0625	1.0625	1	1.0625	1.125	1.16667	1.16667	1.25	0.916667	0.916667
			1.09412	1.76471	2.11765	*	*	0.875	1	1.0625	0.875	0.6875	0.916667	1	0.833333	1.16667	1.16667
		1000	0.90566	1.4717	2.03774	3.22642	5.54717	1.06667	0.933333	1.06667	1.06667	0.866667	0.957447	0.957447	0.957447	0.957447	0.957447
			1.13208	1.64151	2.03774	3.45283	5.03774	0.933333	1.06667	1.13333	1.06667	1.06667	1.08511	0.893617	0.893617	1.02128	1.08511
			0.962264	1.41509	1.75472	3.39623	5.54717	1	1	1.06667	1	0.733333	0.957447	0.957447	1.02128	1.02128	1.02128
		10000	0.966102	1.42373	1.98305	2.79661	4.37288	1.0625	0.9375	0.8125	0.75	0.5625	0.95122	0.95122	0.731707	0.731707	0.512195
			0.915254	1.22034	1.57627	3	4.01695	1	0.9375	0.75	0.6875	0.625	1.02439	0.878049	0.731707	0.658537	0.731707
			1.11864	1.32203	1.62712	3.10169	4.83051	0.9375	0.875	0.9375	0.8125	0.625	1.02439	0.95122	1.02439	0.878049	0.878049
	17=DMAG
S.Fig1.e	Relative cell number
		nM	Control					Replicative Senescence					Doxorubicin
	days		0	1	2	3	4	0	1	2	3	4	0	1	2	3	4
		0	1.04348	2.08696	4.04348	*	*	1.1	0.95	1	1.1	1.05	1.02857	0.9	0.942857	0.857143	1.02857
			0.847826	2.02174	3.78261	*	*	0.95	1	1.05	1.05	1.1	1.07143	1.07143	1.02857	1.02857	0.857143
			1.1087	2.34783	4.17391	*	*	0.95	1.05	1.1	0.95	1	0.9	0.857143	0.857143	0.9	0.9
		10	0.696429	1.60714	3.26786	*	*	0.909091	0.863636	0.954545	0.909091	0.818182	1	1.09524	1	1	1
			0.803571	1.5	3	*	*	1	1.09091	0.909091	0.863636	1.04545	1.04762	1.19048	1.09524	1.04762	0.952381
			1.5	1.44643	3.16071	*	*	1.09091	1	0.772727	0.863636	0.954545	0.952381	0.952381	1.04762	1.09524	1
		25	0.813559	1.57627	2.94915	*	*	1.1	1	1	0.95	0.9	0.969231	0.969231	1.10769	0.969231	0.923077
			1.0678	1.62712	2.79661	*	*	1.05	1.15	1.05	0.95	1.2	1.06154	1.06154	0.969231	1.06154	1.10769
			1.11864	1.52542	3.20339	*	*	0.85	0.9	0.9	0.9	1.1	0.969231	1.15385	0.923077	1.10769	0.969231
		50	1.03636	1.47273	2.83636	*	*	0.940299	0.985075	0.940299	0.895522	0.895522	0.940299	0.985075	1.02985	0.940299	0.985075
			1.09091	0.981818	3.05455	*	*	0.985075	0.850746	0.850746	0.895522	0.940299	0.985075	1.02985	0.985075	1.02985	0.940299
			0.872727	1.14545	2.61818	*	*	1.07463	0.895522	0.761194	0.850746	0.80597	1.07463	0.985075	0.895522	0.985075	0.895522
		500	0.894737	1.15789	1.63158	2	1.84211	0.982759	0.931034	0.775862	0.672414	0.465517	0.954545	0.909091	0.727273	0.636364	0.363636
			1	1.47368	1.52632	1.52632	1.73684	0.931034	0.982759	0.87931	0.672414	0.568966	1.04545	0.863636	0.772727	0.727273	0.5
			1.10526	1.57895	2.42105	2.52632	2.47368	1.08621	0.87931	0.931034	0.724138	0.517241	1	0.954545	0.636364	0.5	0.318182
		1000	1.08	1.08	0.72	0.36	0.24	0.915254	0.864407	0.762712	0.610169	0.20339	1	0.909091	0.681818	0.318182	0.0909091
			1.14	1.32	0.84	0.18	0.12	1.01695	1.01695	0.813559	0.508475	0.152542	0.909091	0.818182	0.727273	0.318182	0.0909091
			0.78	1.2	0.72	0.18	0.06	1.0678	0.915254	0.864407	0.457627	0.101695	1.09091	0.863636	0.681818	0.272727	0.0454545

## Sheet: S. Figure2
	hRPE1
	ARV825
S.Fig2.a	Relative cell number
		nM	Control					+DXR
	days		0	1	2	3	4	0	1	2	3	4
		0	0.940299	1.61194	2.68657	*	*	0.909091	0.909091	1	1	1
			1.07463	1.56716	2.59701	*	*	1	1	0.909091	0.818182	1
			0.985075	1.70149	3.04478	*	*	1.09091	1.09091	1.09091	1.09091	0.909091
		10	0.833333	1.41667	2.54167	*	*	1.03448	0.724138	0.517241	0.310345	0.413793
			1.16667	1.54167	2.04167	*	*	0.931034	0.62069	0.62069	0.517241	0.206897
			1	1.625	2.625	*	*	1.03448	0.827586	0.827586	0.413793	0.310345
		*: 100% confluent
S.Fig2.b
	MEF
	ARV825
S.Fig2.c	Relative cell number
		nM	Control					+DXR
	days		0	1	2	3	4	0	1	2	3	4
		0	0.886364	1.84091	2.59091	*	*	1.07143	0.928571	0.928571	1	1.07143
			1.02273	1.43182	2.38636	*	*	0.928571	1	0.928571	1.14286	1
			1.09091	1.43182	2.25	*	*	1	1.07143	1.07143	0.928571	0.785714
		10	0.95122	1.53659	2.56098	*	*	1.03125	0.75	0.84375	0.5625	0.5625
			1.09756	1.60976	2.26829	*	*	0.9375	0.84375	0.65625	0.46875	0.375
			0.95122	1.39024	2.70732	*	*	1.03125	0.75	0.65625	0.65625	0.46875
		*: 100% confluent
S.Fig2.d
	mHSC
	ARV825
S.Fig2.e	Relative cell number
		nM	Control					+DXR
	days		0	1	2	3	4	0	1	2	3	4
		0	1.05556	1.44444	2.55556	*	*	1.1	1.2	1.1	1.1	0.9
			0.944444	1.27778	2.66667	*	*	1.1	1	1	1	1
			1	1.22222	2.38889	*	*	0.8	0.8	0.9	1	1.1
		10	1.17647	1.58824	2.41176	*	*	0.888889	0.777778	0.666667	0.444444	0.444444
			0.882353	1.52941	2.11765	*	*	1	0.888889	0.666667	0.666667	0.222222
			0.941176	1.64706	2.88235	*	*	1.11111	1	0.555556	0.555556	0.333333
		*: 100% confluent
S.Fig2.f

## Sheet: S. Figure3
S.Fig3.b	Area (μm2)/ cells
			ABT263		ARV825
	DAPI	Area (μm2)	DAPI	Area (μm2)	DAPI	Area (μm2)
	257	84	240	78301	248	2537
	225	333	193	103551	316	97
	283	93	138	174913	309	236
	312	295	242	234840	337	122
	301	2646	122	134804	288	23
			One-way ANOVA
			Holm-Sidak's multiple
			p<0.0001

[truncated: 10 more sheets: S. Figure4, S.Figure5, S. Figure6, S. Figure7, S. Figure8, S. Figure9, S. Figure10, S. Figure11, S. Figure12, S.Figure13]
